# Supplementary material for: Ultrasound-Assisted Extraction of Bioactive Compounds from Strawberry Pomace: Optimization and Bioactivity Assessment
Source: Antioxidants (Basel). 2025 Dec 30;15(1):50. doi: 10.3390/antiox15010050 (PMC12837646; doi:10.3390/antiox15010050)
Supplement: Supplementary file 1 [file antioxidants-15-00050-s001.zip]

Archive with 1 entries (1 files):
- antioxidants-4043524-supplementary.pdf
